# Supplementary material for: Genomic Characterisation of Vinegar Hill Virus, An Australian Nairovirus Isolated in 1983 from Argas Robertsi Ticks Collected from Cattle Egrets
Source: Viruses. 2017 Dec 5;9(12):373. doi: 10.3390/v9120373 (PMC5744148; doi:10.3390/v9120373)
Supplement: Supplementary file 1 [file viruses-09-00373-s001.zip]

Archive with 7 entries (6 files):
- VINHV Supplementary files/
- VINHV Supplementary files/Figure_S1.pptx
- VINHV Supplementary files/Figure_S2.pptx
- VINHV Supplementary files/Figure_S3.pptx
- VINHV Supplementary files/Figure_S4.pptx
- VINHV Supplementary files/Table_S1.pdf
- VINHV Supplementary files/Table_S2.pdf
